# Supplementary material for: Is Infantile Hemangioma a Neuroendocrine Tumor?
Source: Int J Mol Sci. 2022 May 5;23(9):5140. doi: 10.3390/ijms23095140 (PMC9104933; doi:10.3390/ijms23095140)
Supplement: Supplementary file 1 [file ijms-23-05140-s001.zip]

Archive with 1 entries (1 files):
- ijms-1604571-supplementary.pdf
